# Supplementary material for: Lipid Nanoparticles Delivering Constitutively Active STING mRNA to Stimulate Antitumor Immunity
Source: Int J Mol Sci. 2022 Nov 22;23(23):14504. doi: 10.3390/ijms232314504 (PMC9739380; doi:10.3390/ijms232314504)
Supplement: Supplementary file 1 [file ijms-23-14504-s001.zip]

Archive with 1 entries (1 files):
- ijms-2031431-supplementary.pptx
